# Supplementary material for: Efficacy and Safety of Platelet-Rich Plasma in Knee Osteoarthritis: Umbrella Meta-Analysis Based on Clinical Evidence, Methodological Quality and Therapeutic Positioning
Source: Clin Pract. 2026 Apr 14;16(4):75. doi: 10.3390/clinpract16040075 (PMC13115077; doi:10.3390/clinpract16040075)
Supplement: Supplementary file 1 [file clinpract-16-00075-s001.zip]

Archive with 1 entries (1 files):
- clinpract-4208503-supplementary.pdf
